# Supplementary material for: Phase I clinical trial of intra‐bone marrow cotransplantation of mesenchymal stem cells in cord blood transplantation
Source: Stem Cells Transl Med. 2020 Dec 14;10(4):542–53. doi: 10.1002/sctm.20-0381 (PMC7980216; doi:10.1002/sctm.20-0381)
Supplement: Supplementary file 3 — Table S1. Chimerism analysis. Table S2. Characteristics and outcomes of control patients receiving cord blood transplantation alone. Table S3. Lymphocyte subset analysis. [file SCT3-10-542-s001.xlsx]

## Sheet: Sup. Table 1
Supplemental Table 1. Chimerism analysis
Pt no.	PB CD3+cells				BM-MNCs					BM-MSCs
	Day 14	Day 28	Day 56		Day 14	Day 28	Day 56	Day 84		Day 14	Day 28	Day 56	Day 84
1	Do 100%	Do 100%	Do 100%		NE	Do 100%	Do 100%	Do 100%		NE	Re 100%	Re 100%	Re 100%
2	Do 100%	Do 100%	Do 100%		NE	Do 100%	Do 100%	Do 100%		NE	NA	NA	Re 100%
3	Do 100%	Do 97.5%	Do 100%		NE	Do 100%	Do 100%	Do 100%		NE	Re 100%	Re 100%	Re 100%
4	Do 95.9%	Do 100%	Do 100%		Do 100%	Do 100%	Do 100%	Do 100%		Re 100%	Re 100%	Re 100%	Re 100%
5	Do 98.8%	Do 100%	Do 100%		Do 100%	Do 100%	Do 100%	Do 100%		Re 100%	Re 100%	Re 100%	Re 100%
Abbreviations: BM-MNCs, bone marrow mononuclear cells; BM-MSCs, bone marrow-derived mesenchymal stem cells; Do, cord blood donor; NA, not applicable; NE, not examined; Re, recipient.

## Sheet: Sup. Table 2
Supplemental Table 2. Characteristics and outcomes of control patients receiving cord blood transplantation alone
Patient no.	1	2	3	4	5	6
Patient and transplant
Age, y	48	35	49	52	38	40
Diagnosis	ALL	AML	ET	AML	AML	ALL
Disease status	CR2	Rel1	NA	CR1	CR2	CR1
HCT-CI	0	2	0	1	2	0
Sex, patient/donor	M/F	F/M	F/M	F/M	M/M	F/F
ABO, patient/donor	A/O	A/O	A/A	O/O	A/A	AB/O
DSA	Neg	Neg	Neg	Neg	Neg	Neg
Conditioning	CY+TBI	Flu+Mel+ivBU	CY+TBI	Flu+Mel+ivBU	CA+CY+TBI	CY+TBI
GVHD prophylaxis	TAC+sMTX	TAC+sMTX	TAC+sMTX	TAC+sMTX	TAC+sMTX	TAC+sMTX
Cord blood
TNCs, ×107/kg	2.86	2.94	3.79	2.53	2.26	3.47
CD34+cells, ×105/kg	0.64	0.67	0.77	0.64	0.45	0.94
HLA matching
GVH direction	5/6	4/6	4/6	4/6	4/6	4/6
HVG direction	4/6	4/6	4/6	4/6	4/6	4/6
Outcomes
Time to recovery, days
Neutrophils ≥0.5 × 109/L	20	25	22	21	23	22
Reticulocytes ≥1%	46	34	36	28	30	32
Platelets ≥20 × 109/L	41	NE	34	32	47	39
Platelets ≥50 × 109/L	53	NE	34	35	49	46
Acute GVHD, grade	II	No	I	No	II	III
Chronic GVHD	No	No	No	No	No	No
Relapse, days	243	84	No	No	No	No
Status at day 365	Alive	Dead (Day 99)	Alive	Alive	Alive	Alive
Cause of death	NA	Relapse	NA	NA	NA	NA
Abbreviations: ABO, ABO blood type; ALL, acute lymphoblastic leukemia; AML, acute myeloid leukemia; CA+CY+TBI, cytarabine (8 g/m2) + cyclophosphamide (120 mg/kg) + total body irradiation 12 Gy; CR1, first complete remission; CR2, second complete remission; CY+TBI, cyclophosphamide (120 mg/kg) + total body irradiation 12 Gy; DSA, donor HLA-specific antigen; ET, essential thrombocythemia; F, female…

## Sheet: Sup. Table 3
Supplemental Table 3. Lymphocyte subset analysis
	MSC-CBT (N = 5) median (range), cells/µL		CBT (N = 6) median (range), cells/µL		P value
Day 28
CD3+ T cells	166 (21-351)		25 (3-120)		0.1255
CD3+CD4+ T cells	73 (8-112)		8 (1-68)		0.1255
CD3+CD8+ T cells	63 (6-260)		17 (0-50)		0.2468
Th1 cells	0 (0-8)		0 (0-1)		0.7706
Th2 cells	0 (0-0)		0 (0-0)		0.3939
Th17 cells	0 (0-0)		0 (0-0)		0.3723
Treg cells	1 (0-3)		0 (0-1)		0.6494
CD19+ B cells	0 (0-1)		0 (0-2)		0.9221
Memory B cells	0 (0-0)		0 (0-0)		0.4545
NK cells	107 (78-168)		61 (11-117)		0.1255
Day 42
CD3+ T cells	75 (19-168)		73 (4-228)		0.9999
CD3+CD4+ T cells	31 (16-139)		58 (3-215)		0.7489
CD3+CD8+ T cells	26 (1-68)		12 (1-77)		0.329
Th1 cells	1 (0-1)		0 (0-4)		0.619
Th2 cells	0 (0-0)		0 (0-1)		0.1732
Th17 cells	0 (0-0)		0 (0-0)		0.1818
Treg cells	1 (0-6)		3 (1-22)		0.5152
CD19+ B cells	1 (0-1)		2 (0-4)		0.1212
Memory B cells	0 (0-0)		0 (0-0)		0.4545
NK cells	95 (16-187)		99 (31-171)		0.8745
Day 56
CD3+ T cells	110 (25-481)		194 (4-636)		0.6277
CD3+CD4+ T cells	56 (19-152)		89 (3-206)		0.6277
CD3+CD8+ T cells	23 (4-318)		33 (1-584)		0.8745
Th1 cells	3 (0-24)		1 (0-4)		0.2468
Th2 cells	0 (0-5)		0 (0-6)		0.671
Th17 cells	0 (0-0)		0 (0-1)		0.6537
Treg cells	6 (1-7)		3 (1-6)		0.329
CD19+ B cells	3 (1-43)		30 (2-273)		0.1775
Memory B cells	0 (0-0)		0 (0-1)		0.4545
NK cells	230 (68-261)		165 (47-369)		0.9004
Day 84
CD3+ T cells	375 (157-470)		259 (3-581)		0.4242
CD3+CD4+ T cells	172 (56-400)		150 (3-213)		0.7706
CD3+CD8+ T cells	136 (45-336)		23 (0-424)		0.329
Th1 cells	8 (0-20)		1 (0-12)		0.2381
Th2 cells	0 (0-1)		0 (0-2)		0.8745
Th17 cells	0 (0-1)		1 (0-2)		0.4199
Treg cells	5 (2-20)		3 (0-7)		0.6494
CD19+ B cells	118 (6-484)		98 (15-180)		0.9004
Memory B cells	2 (0-13)		1 (0-5)		0.4459
NK cells	326 (80-1688)		122 (8-1395)		0.329
Abbreviations: CBT, cord blood transplantation; MSC-CBT, cord blood transplantation combined with intra-bone marrow injection of mesenchymal stem cells; NK, natural killer; Th, T helper; Treg, regulatory T.
